# Supplementary material for: Evolutionary repair reveals an unexpected role of the tRNA modification m1G37 in aminoacylation
Source: Nucleic Acids Res. 2021 Nov 11;49(21):12467–85. doi: 10.1093/nar/gkab1067 (PMC8643618; doi:10.1093/nar/gkab1067)
Supplement: gkab1067_Supplemental_Files [file gkab1067_supplemental_files.zip]

Archive with 5 entries (5 files):
- Supplementary Data 1.zip
- Supplementary Information - NAR - revision.pdf
- Supplementary Table 2.xlsx
- Supplementary Table 3.xlsx
- Supplementary Table 6.xlsx
