# Supplementary material for: Evolutionary repair reveals an unexpected role of the tRNA modification m1G37 in aminoacylation
Source: Nucleic Acids Res. 2021 Nov 11;49(21):12467–85. doi: 10.1093/nar/gkab1067 (PMC8643618; doi:10.1093/nar/gkab1067)
Supplement: gkab1067_Supplemental_Files [file gkab1067_supplemental_files.zip › Supplementary Table 3.xlsx]

## Sheet: Sheet1
Supplementary Table 3. List of genomic mutations observed in evolved populations. The table is
derived from the output of breseq. The frequency of each mutation in each population is also given. The
first column refers to the type of evidence used to identify the mutation: read alignment evidence (RA) or
new junction evidence (JC). Mutations shown in grey were filtered from the analysis because they were
considered to represent off-target mutations introduced during MAGE (mutation observed in all populations
of a strain with 100% frequency), sequencing errors (mutations with a frequency <10% that were observed
only near the end of reads), or mapping errors (in genes containing repetitive sequences such as ydbA).
Mutations corresponding to the glnH barcode sequence are not shown.
Evidence	Position	Mutation	Annotation	Gene	Description				G117N-1-15	G117N-2-15	G117N-3-15	S165L-1-22	S165L-2-22	S165L-3-22	R154A-1-22	R154A-2-22	R154A-3-22	Y86*-1-30	Y86*-2-30	Y86*-3-30	S165L-1-9	S165L-2-9	S165L-3-9	R154A-1-9	R154A-2-9	R154A-3-9	Y86*-1-9	Y86*-2-9	Y86*-3-9
RA	61400	A→G	V622A (GTG→GCG)	rapA ←	RNA polymerase remodeling/recycling factor ATPase; RNA polymerase‑associated, ATP‑dependent RNA translocase							1	1	1							1	1	1
RA	105878	G→A	T371T (ACG→ACA)	secA →	preprotein translocase subunit, ATPase							1	1	1							1	1	1
RA	186134	T→C	intergenic (‑141/‑65)	map ← / → tff	methionine aminopeptidase/novel sRNA, function unknown							1	1	1							1	1	1
RA	122899	A→G	T240A (ACC→GCC)	aceF →	pyruvate dehydrogenase, dihydrolipoyltransacetylase component E2													1	1	1							1	1	1
RA	213722	T→A	E514V (GAG→GTG)	proS ←	prolyl‑tRNA synthetase												0.824									0.81
RA	213723	C→T	E514K (GAG→AAG)	proS ←	prolyl‑tRNA synthetase									1
RA	213940	C→G	M441I (ATG→ATC)	proS ←	prolyl‑tRNA synthetase																0.084
RA	214559	A→T	L235Q (CTG→CAG)	proS ←	prolyl‑tRNA synthetase																		0.769
RA	214571	G→T	A231E (GCG→GAG)	proS ←	prolyl‑tRNA synthetase										0.882	0.135		0.843	1	1	0.07			0.214			0.907	0.949	0.513
RA	214664	C→G	G200A (GGT→GCT)	proS ←	prolyl‑tRNA synthetase													0.077			0.517
RA	214665	C→T	G200S (GGT→AGT)	proS ←	prolyl‑tRNA synthetase								0.078		0.081							0.827		0.758
RA	214680	C→A	V195L (GTA→TTA)	proS ←	prolyl‑tRNA synthetase						0							0.09
RA	214944	C→A	G107C (GGC→TGC)	proS ←	prolyl‑tRNA synthetase																				0.188
RA	214971	C→T	D98N (GAC→AAC)	proS ←	prolyl‑tRNA synthetase																0.144
RA	214998	A→T	Y89N (TAC→AAC)	proS ←	prolyl‑tRNA synthetase																				0.522
RA	215156	G→A	A36V (GCC→GTC)	proS ←	prolyl‑tRNA synthetase			X																	0.253
RA	215208	C→T	E19K (GAG→AAG)	proS ←	prolyl‑tRNA synthetase											0.73	0.216								0.121	0.17
RA	271004	A→G	intergenic (‑176/‑32)	insH1 ← / → mmuP	IS5 transposase and trans‑activator/CP4‑6 prophage; putative S‑methylmethionine transporter														0.083
RA	329386	C→T	M253I (ATG→ATA)	yahB ←	putative DNA‑bindng transcriptional regulator							1	1	1							1	1	1
RA	336048	G→A	G58E (GGG→GAG)	yahI →	carbamate kinase‑like protein				1	1	1
JC	360104	183 bp x 2	duplication	lacZ ← / ← lacI	pseudogene, truncated/DNA‑binding transcriptional repressor				0.66	0.682	0.694	0.701	0.691	0.659	0.65	0.642	0.663				0.688	0.658	0.633	0.666	0.682	0.676
JC JC	532931	IS1 (–) +8 bp	intergenic (+11/‑151)	glxR → / → ybbW	tartronate semialdehyde reductase, NADH‑dependent/putative allantoin transporter													1	1	1							1	1	1
RA	569654	C→T	F81F (TTC→TTT)	quuD →	DLP12 prophage; putative antitermination protein										1	1	1							1	1	1
RA	732119	C→T	pseudogene (219/240 nt)	ybfQ →	pseudogene, H repeat‑associated protein					0.108														0.118
RA	732210	C→A	intergenic (+70/‑71)	ybfQ → / → ybfL	pseudogene, H repeat‑associated protein/pseudogene, DDE domain transposase family;putative factor; Not classified; putative receptor protein								0.061			0.069
RA	732218	C→T	intergenic (+78/‑63)	ybfQ → / → ybfL	pseudogene, H repeat‑associated protein/pseudogene, DDE domain transposase family;putative factor; Not classified; putative receptor protein								0.077			0.057
RA	742880	C→T	G116S (GGC→AGC)	abrB ←	regulator of aidB expression; inner membrane protein										1	1	1							1	1	1
RA	857668	A→G	V132A (GTA→GCA)	ybiW ←	putative pyruvate formate lyase							1	1	1							1	1	1
RA	980941	A→G	G75G (GGT→GGC)	aspC ←	aspartate aminotransferase, PLP‑dependent										1	1	1							1	1	1
RA	1103556	A→G	V281A (GTC→GCC)	opgC ←	osmoregulated periplasmic glucan succinylation membrane protein													1	1	1							1	1	1
RA	1249520	G→A	T630I (ACA→ATA)	ycgV ←	putative adhesin													1	1	1							1	1	1
RA	1265353	T→G	noncoding (40/66 nt)	rdlB →	sRNA antisense regulator affects LdrB translation; proposed addiction module in LDR‑B repeat, with toxic peptide LdrB												0.059
RA	1263418	C→T	P215S (CCC→TCC)	ychA →	transglutaminase‑like TPR‑repeat protein							1	1	1							1	1	1
RA	1265030	G→T	intergenic (+185/+129)	rdlA → / ← ldrB	sRNA antisense regulator affects LdrA translation; proposed addiction module in LDR‑A repeat, with toxic peptide LdrA/toxic polypeptide, small										0.051
RA	1265068	T→A	intergenic (+223/+91)	rdlA → / ← ldrB	sRNA antisense regulator affects LdrA translation; proposed addiction module in LDR‑A repeat, with toxic peptide LdrA/toxic polypeptide, small										0.084
RA	1265353	T→G	noncoding (40/66 nt)	rdlB →	sRNA antisense regulator affects LdrB translation; proposed addiction module in LDR‑B repeat, with toxic peptide LdrB																0.096
RA	1265441	T→C	intergenic (+62/+253)	rdlB → / ← ldrC	sRNA antisense regulator affects LdrB translation; proposed addiction module in LDR‑B repeat, with toxic peptide LdrB/toxic polypeptide, small					0.051
RA	1265442	T→G	intergenic (+63/+252)	rdlB → / ← ldrC	sRNA antisense regulator affects LdrB translation; proposed addiction module in LDR‑B repeat, with toxic peptide LdrB/toxic polypeptide, small					0.052
RA	1269311	A→G	A24A (GCA→GCG)	ychO →	putative invasin				1	1	1
RA	1378863	C→T	R164C (CGC→TGC)	ycjX →	DUF463 family protein, putative P‑loop NTPase				1	1	1
RA	1460458	T→C	pseudogene (810/2513 nt)	ydbA →	pseudogene, autotransporter homolog; interrupted by IS2 and IS30					0.085			0.063	0.055	0.076		0.074						0.091	0.101	0.063	0.073
RA	1460467	G→A	pseudogene (819/2513 nt)	ydbA →	pseudogene, autotransporter homolog; interrupted by IS2 and IS30					0.072			0.074	0.053	0.053	0.058							0.09	0.099	0.07
RA	1460515	G→C	pseudogene (867/2513 nt)	ydbA →	pseudogene, autotransporter homolog; interrupted by IS2 and IS30								0.09	0.071											0.068
RA	1460527	C→T	pseudogene (879/2513 nt)	ydbA →	pseudogene, autotransporter homolog; interrupted by IS2 and IS30								0.051												0.063
RA	1460593	C→G	pseudogene (945/2513 nt)	ydbA →	pseudogene, autotransporter homolog; interrupted by IS2 and IS30																0.059
RA	1460689	A→G	pseudogene (1041/2513 nt)	ydbA →	pseudogene, autotransporter homolog; interrupted by IS2 and IS30									0.075
RA	1460695	T→G	pseudogene (1047/2513 nt)	ydbA →	pseudogene, autotransporter homolog; interrupted by IS2 and IS30						0.083		0.056	0.077	0.057						0.087				0.057
RA	1460819	G→A	pseudogene (1171/2513 nt)	ydbA →	pseudogene, autotransporter homolog; interrupted by IS2 and IS30										0.056
RA	1460968	T→C	pseudogene (1320/2513 nt)	ydbA →	pseudogene, autotransporter homolog; interrupted by IS2 and IS30								0.052		0.069								0.064
RA	1461046	C→T	pseudogene (1398/2513 nt)	ydbA →	pseudogene, autotransporter homolog; interrupted by IS2 and IS30								0.097		0.097
RA	1461055	A→G	pseudogene (1407/2513 nt)	ydbA →	pseudogene, autotransporter homolog; interrupted by IS2 and IS30								0.093		0.087
RA	1466688	A→G	pseudogene (1915/3497 nt)	ydbA →	pseudogene, autotransporter homolog; interrupted by IS2 and IS30							1	1	1							1	1	1
RA	1735967	G→A	G100S (GGC→AGC)	cfa →	cyclopropane fatty acyl phospholipid synthase (unsaturated‑phospholipid methyltransferase)																		0.052
RA	1889623	A→G	M188V (ATG→GTG)	pabB →	aminodeoxychorismate synthase, subunit I							1	1	1							1	1	1
RA	1983311	G→A	T50T (ACG→ACA)	tyrP →	tyrosine transporter										1	1	1							1	1	1
RA	2290587	Δ1 bp	coding (537/624 nt)	ccmA ←	heme exporter subunit				1	1	1
RA	2306858	T→A	intergenic (+203/‑109)	micF → / → rcsD	sRNA antisense regulator affecting ompF expression, Hfq‑dependent/phosphotransfer intermediate protein in two‑component regulatory system with RcsBC				1	1	1	1	1	1	1	1	1	1	1	1	1	1	1	1	1	1	1	1	1
RA	2381002	T→C	intergenic (+86/+187)	yfbM → / ← yfbN	DUF1877 family protein/uncharacterized protein												0.154
RA	2400524	T→C	intergenic (‑404/‑516)	lrhA ← / → alaA	transcriptional repressor of flagellar, motility and chemotaxis genes/valine‑pyruvate aminotransferase 2														0.753
RA	2459823	T→G	noncoding (36/75 nt)	argW →	tRNA‑Arg												0.08
RA	2581629	G→A	D226N (GAT→AAT)	acrD →	aminoglycoside/multidrug efflux system																	0.051
RA	2612527	C→T	L331L (TTG→TTA)	uraA ←	uracil permease										1	1	1	1	1	1				1	1	1	1	1	1
RA	2738138	T→G	L187F (TTA→TTC)	trmD ←	tRNA m(1)G37 methyltransferase, SAM‑dependent						0.37
RA	2738205	2 bp→AG	coding (493‑494/768 nt)	trmD ←	tRNA m(1)G37 methyltransferase, SAM‑dependent								1	1								1	1
RA	2738205	G→T	S165* (TCG→TAG) ‡	trmD ←	tRNA m(1)G37 methyltransferase, SAM‑dependent							0.594
RA	2738205	G→A	S165L (TCG→TTG) ‡	trmD ←	tRNA m(1)G37 methyltransferase, SAM‑dependent																0.914
RA	2738206	A→G	S165P (TCG→CCG) ‡	trmD ←	tRNA m(1)G37 methyltransferase, SAM‑dependent							1									1
RA	2738215	G→T	H162N (CAT→AAT)	trmD ←	tRNA m(1)G37 methyltransferase, SAM‑dependent						0.291
RA	2738238	2 bp→GC	coding (460‑461/768 nt)	trmD ←	tRNA m(1)G37 methyltransferase, SAM‑dependent										1	1	1							1	1	1
RA	2738349	2 bp→TT	coding (349‑350/768 nt)	trmD ←	tRNA m(1)G37 methyltransferase, SAM‑dependent				1	1	1
RA	2738436	G→C	S88* (TCA→TGA)	trmD ←	tRNA m(1)G37 methyltransferase, SAM‑dependent													1	1	1							1	1	1
RA	2738439	3 bp→TAT	coding (258‑260/768 nt)	trmD ←	tRNA m(1)G37 methyltransferase, SAM‑dependent													1	1	1							1	1	1
RA	2738518	A→C	L61V (TTA→GTA)	trmD ←	tRNA m(1)G37 methyltransferase, SAM‑dependent					0.413
RA	2738649	G→C	T17S (ACC→AGC)	trmD ←	tRNA m(1)G37 methyltransferase, SAM‑dependent							0.16
RA	2738703	C→A	intergenic (‑5/+26)	trmD ← / ← rimM	tRNA m(1)G37 methyltransferase, SAM‑dependent/16S rRNA processing protein					0.195
RA	2738703	C→T	intergenic (‑5/+26)	trmD ← / ← rimM	tRNA m(1)G37 methyltransferase, SAM‑dependent/16S rRNA processing protein							0.089		0.09
RA	2738705	Δ1 bp	intergenic (‑7/+24)	trmD ← / ← rimM	tRNA m(1)G37 methyltransferase, SAM‑dependent/16S rRNA processing protein							0.076
RA	2738705	G→C	intergenic (‑7/+24)	trmD ← / ← rimM	tRNA m(1)G37 methyltransferase, SAM‑dependent/16S rRNA processing protein								0.852									0.143
RA	2738712	A→T	intergenic (‑14/+17)	trmD ← / ← rimM	tRNA m(1)G37 methyltransferase, SAM‑dependent/16S rRNA processing protein									0.313									0.091
RA	2738713	C→T	intergenic (‑15/+16)	trmD ← / ← rimM	tRNA m(1)G37 methyltransferase, SAM‑dependent/16S rRNA processing protein				1		0.197	0.058
RA	2738714	C→T	intergenic (‑16/+15)	trmD ← / ← rimM	tRNA m(1)G37 methyltransferase, SAM‑dependent/16S rRNA processing protein					0.411
RA	2775718	C→T	G123D (GGC→GAC)	ypjA ←	adhesin‑like autotransporter										1	1	1							1	1	1
RA	2811185	T→G	noncoding (35/77 nt)	argQ ←	tRNA‑Arg												0.116	0.241		0.425
RA	2811460	T→G	noncoding (35/77 nt)	argZ ←	tRNA‑Arg												0.06	0.074		0.069
RA	2811599	T→G	noncoding (35/77 nt)	argY ←	tRNA‑Arg												0.09		0.718
RA	2811874	T→G	noncoding (35/77 nt)	argV ←	tRNA‑Arg									0.644				0.094	0.082
RA	2889898	G→A	A6V (GCG→GTG)	ygcR ←	putative flavoprotein													1	1	1							1	1	1
RA	2972654	G→A	R92H (CGC→CAC)	lysR →	transcriptional activator of lysA; autorepressor				1	1	1
RA	4503744	A→G	S128P (TCC→CCC)	fecB ←	iron‑dicitrate transporter subunit				1	1	1
RA	3488547	T→A	L393Q (CTG→CAG)	nirB →	nitrite reductase, large subunit, NAD(P)H‑binding																	0.054
RA	3768616	T→C	L278P (CTC→CCC)	mtlD →	mannitol‑1‑phosphate dehydrogenase, NAD‑dependent													1	1	1							1	1	1
RA	3784337	T→C	E123E (GAA→GAG)	tdh ←	L‑threonine 3‑dehydrogenase, NAD(P)‑binding																	0.057
RA	3816913	C→G	P385R (CCG→CGG)	spoT →	bifunctional (p)ppGpp synthetase II/ guanosine‑3',5'‑bis pyrophosphate 3'‑pyrophosphohydrolase													0.237
RA	3817076	C→A	S439R (AGC→AGA)	spoT →	bifunctional (p)ppGpp synthetase II/ guanosine‑3',5'‑bis pyrophosphate 3'‑pyrophosphohydrolase												0.091
RA	3817537	T→A	V593E (GTG→GAG)	spoT →	bifunctional (p)ppGpp synthetase II/ guanosine‑3',5'‑bis pyrophosphate 3'‑pyrophosphohydrolase										0.328
RA	3964155	C→T	G221G (GGC→GGT)	wecB →	UDP‑N‑acetyl glucosamine‑2‑epimerase										1	1	1							1	1	1
RA	3975727	G→A	intergenic (+95/‑8)	yifK → / → argX	putative APC family amino acid transporter/tRNA‑Arg										0.094			0.136
RA	3975730	G→A	intergenic (+98/‑5)	yifK → / → argX	putative APC family amino acid transporter/tRNA‑Arg											0.427
RA	4179376	C→T	Q1367* (CAG→TAG)	rpoC →	RNA polymerase, beta prime subunit													0.05
RA	4409027	A→T	V139E (GTA→GAA)	ulaG ←	L‑ascorbate 6‑phosphate lactonase																	0.055
RA	4429474	T→G	L24* (TTA→TGA)	ytfK →	DUF1107 family protein															0.57
RA	4505575	T→A	E307V (GAG→GTG)	fecA ←	ferric citrate outer membrane transporter																	0.052
