# Supplementary material for: Evolutionary repair reveals an unexpected role of the tRNA modification m1G37 in aminoacylation
Source: Nucleic Acids Res. 2021 Nov 11;49(21):12467–85. doi: 10.1093/nar/gkab1067 (PMC8643618; doi:10.1093/nar/gkab1067)
Supplement: gkab1067_Supplemental_Files [file gkab1067_supplemental_files.zip › Supplementary Table 6.xlsx]

## Sheet: Sheet1
Supplementary Table 6. List of genome rearrangements observed in evolved populations. The table
is derived from the output of breseq. The frequency of each genome rearrangement in each population is
also given. Genome rearrangements were assigned through manual annotation of new junction evidence.
Type	Frequency																						Description
	G117N-1-15	G117N-2-15	G117N-3-15	S165L-1-22	S165L-2-22	S165L-3-22	R154A-1-22	R154A-2-22	R154A-3-22	Y86*-1-30	Y86*-2-30	Y86*-3-30	S165L-1-9	S165L-2-9	S165L-3-9	R154A-1-9	R154A-2-9	R154A-3-9	Y86*-1-9	Y86*-2-9	Y86*-3-9
Inversion	0.4145	0.6395	0.426	0.346	0.6545	0.3655	0.51	0.6425	0.353	0.531	0.468	0.5665	0.249	0.7895	0.275	0.7025	0.788	0.1715	0.7895	0.246	0.74		Inversion of 1.8 kb fragment between stfP and stfE (1,203,261-1,205,058)
Inversion	0.073	0.069	0.08	0.1085	0.0905	0.1005	0.0535	0.1465	0.12	0.101		0.094	0.097	0.1085	0.0995	0.0885	0.1535	0.0635	0.086	0.0905	0.0975		Inversion of 296 bp fragment in fimA/fimE intergenic region (4,532,508-4,532,803)
Insertion					0.7255									0.0755									Insertion of insL1 transposable element in yeaR (1,874,094)
Duplication									0.1305														IS-mediated duplication of 79.6 kb fragment between yfaA and hisP (2,337,350 .. 2,417,063)
Duplication																					0.283		IS-mediated duplication of 82.3 kb fragment between yagM and yaeR (208,513 .. 290,776)
Insertion										0.2255													Insertion of IS transposable element in intergenic region between kch and yciI (1,304,809)
Duplication										0.0715													IS-mediated duplication of 39.9 kb fragment between menD and yfcD (2,372,474 .. 2,412,374)
